# Supplementary material for: The Use of Advanced Glycation End-Product Measurements to Predict Post-Operative Complications After Cardiac Surgery
Source: J Clin Med. 2025 Sep 1;14(17):6176. doi: 10.3390/jcm14176176 (PMC12429286; doi:10.3390/jcm14176176)
Supplement: Supplementary file 1 [file jcm-14-06176-s001.zip]

Archive with 5 entries (5 files):
- File S1 - PICO.pdf
- File S2 - Search Strategy.pdf
- Table S.1 - Table of Summary Statistics In Greater Detail.pdf
- Table S.2- Table of Risk of Bias.pdf
- Table S.3 - GRADE Assessment of certainty.pdf
